# Supplementary material for: Patient-Derived Gastric Cancer Assembloid Model Integrating Matched Tumor Organoids and Stromal Cell Subpopulations
Source: Cancers (Basel). 2025 Jul 9;17(14):2287. doi: 10.3390/cancers17142287 (PMC12293640; doi:10.3390/cancers17142287)
Supplement: Supplementary file 1 [file cancers-17-02287-s001.zip]

Archive with 1 entries (1 files):
- cancers-3662316-supplementary.pdf
